# Supplementary material for: Rosmarinic Acid Present in Lepechinia floribunda and Lepechinia meyenii as a Potent Inhibitor of the Adenylyl Cyclase gNC1 from Giardia lamblia
Source: Plants (Basel). 2024 Feb 26;13(5):646. doi: 10.3390/plants13050646 (PMC10935199; doi:10.3390/plants13050646)
Supplement: Supplementary file 1 [file plants-13-00646-s001.zip]

Archive with 1 entries (1 files):
- plants-2872480-supplementary.pdf
